# Supplementary material for: In Situ Observation of Cellular Structure Changes in and Chain Segregations of Anabaena sp. PCC 7120 on TiO2 Films under a Photocatalytic Device
Source: Molecules. 2023 Oct 20;28(20):7200. doi: 10.3390/molecules28207200 (PMC10609019; doi:10.3390/molecules28207200)
Supplement: Supplementary file 1 [file molecules-28-07200-s001.zip]

Archive with 2 entries (2 files):
- molecules-2650806-supplementary.pdf
- videoS1-The video of chain rupture process in photocatalysis..wmv
